# Supplementary material for: Essential Oils Biofilm Modulation Activity and Machine Learning Analysis on Pseudomonas aeruginosa Isolates from Cystic Fibrosis Patients
Source: Microorganisms. 2022 Apr 24;10(5):887. doi: 10.3390/microorganisms10050887 (PMC9145053; doi:10.3390/microorganisms10050887)
Supplement: Supplementary file 1 [file microorganisms-10-00887-s001.zip]

Archive with 1 entries (1 files):
- microorganisms-1684730-supplementary.pdf
